# Supplementary material for: A Flexible PVDF Sensor for Forcecardiography
Source: Sensors (Basel). 2025 Mar 6;25(5):1608. doi: 10.3390/s25051608 (PMC11902622; doi:10.3390/s25051608)
Supplement: Supplementary file 1 [file sensors-25-01608-s001.zip]

Archive with 1 entries (1 files):
- sensors-3504695-supplementary.pdf
